# Supplementary material for: Olfactory Bulb D2/D3 Receptor Availability after Intrastriatal Botulinum Neurotoxin-A Injection in a Unilateral 6-OHDA Rat Model of Parkinson’s Disease
Source: Toxins (Basel). 2022 Jan 25;14(2):94. doi: 10.3390/toxins14020094 (PMC8879205; doi:10.3390/toxins14020094)
Supplement: Supplementary file 1 [file toxins-14-00094-s001.zip]

Archive with 1 entries (1 files):
- toxins-1519528-supplementary.pdf
